# Supplementary material for: Pilot Study: Quantitative Photoacoustic Evaluation of Peripheral Vascular Dynamics Induced by Carfilzomib In Vivo
Source: Sensors (Basel). 2021 Jan 27;21(3):836. doi: 10.3390/s21030836 (PMC7865712; doi:10.3390/s21030836)
Supplement: Supplementary file 1 [file sensors-21-00836-s001.zip]

Archive with 10 entries (9 files):
- SI/
- __MACOSX/._SI
- SI/Movie 2.mp4
- __MACOSX/SI/._Movie 2.mp4
- SI/Movie 3.mp4
- __MACOSX/SI/._Movie 3.mp4
- SI/Movie 1.mp4
- __MACOSX/SI/._Movie 1.mp4
- SI/Supplementary Material-final.docx
- __MACOSX/SI/._Supplementary Material-final.docx
